# Supplementary material for: Normalization and microbial differential abundance strategies depend upon data characteristics
Source: Microbiome. 2017 Mar 3;5:27. doi: 10.1186/s40168-017-0237-y (PMC5335496; doi:10.1186/s40168-017-0237-y)
Supplement: Additional file 9: — Code adapted from McMurdie and Holmes [18] to include additional methods. This code is the basis for Figs. 4 and 5. [file 40168_2017_237_MOESM9_ESM.r]

# The required package list:
reqpkg = c("cluster", "doParallel", "edgeR", "DESeq", "DESeq2", "foreach", "ggplot2", 
    "grid", "limma", "scales", "metagenomeSeq", "devtools", "phyloseq", "plyr", "reshape2", "ROCR")
# Load all required packages and show version
for (i in reqpkg) {
    print(i)
    print(packageVersion(i))
    library(i, quietly = TRUE, verbose = FALSE, warn.conflicts = FALSE, character.only = TRUE)
}


install.packages("/path/to/biom_0.3.12.tar.gz")
source('/path/to/BIOM-class.R')

install_github("HCBravoLab/metagenomeSeq")

set.seed(20131205)
savedatafile = "/path/to/simulation-differential-abundance"
data("GlobalPatterns")
# load(savedatafile)

# Define the number of true-positives per sample
nTP = 30

# Minimum number of reads to consider an OTU 'observed' in a sample
minobs = 1L

# The delimiter in the command parameter string
comdelim = "_"

# Define the different biological source templates to use sampletypes =
# c('Ocean', 'Soil')
sampletypes = levels(get_variable(GlobalPatterns, "SampleType"))

# Define the ceiling in the number of OTUs to consider in the template
# multinomial nOTUs = 353L
nOTUs = 2000L

# Define the number of samples in each class of a simulated experiment J =
# c(3, 10)
J = c(5,40)

# The different values of effect size to apply foldeffect = c(1.5, 5, 20)
foldeffect = c(1.25, 2.5, 5, 10, 20)

## The number of reads per sample, ns ns = c(2000, 5E4)
ns = c(2000, 50000)

# Vector of the replicate numbers to repeat for each comb of simulation
# parameters (n, etc) reps=1:2
reps = 1:3

# The number of cores to use in this simulation Ncores = 7
Ncores = 30

# Define the simulation parameters combinations
simparams = apply(expand.grid(ns, sampletypes, reps, foldeffect, J), 1, paste0, 
    collapse = comdelim)
# Define the labels to go with each element of the simulation parameter
# after splitting on the delimiter
simparamslabels = c("nreads", "SampleType", "Replicate", "EffectSize", "nsamples")


data("GlobalPatterns")
sampsums = sample_sums(GlobalPatterns)
keepsamples = sample_data(GlobalPatterns)$SampleType %in% sampletypes
template = prune_samples(keepsamples, GlobalPatterns)
# Make a list of source templates
templatelist = lapply(sampletypes, function(i, tempall, minobs, nOTUs) {
    cat(i, "\n")
    whtemp = (get_variable(tempall, "SampleType") %in% i)
    templatei = prune_samples(whtemp, tempall)
    samobs = apply(otu_table(templatei), 1, function(x, m) sum(x > m), m = minobs)
    otudf = data.frame(prev = samobs, sums = taxa_sums(templatei))
    otudf = otudf[order(-otudf$prev, -otudf$sums), ]
    # Trim all but the first nOTUs
    return(prune_taxa(rownames(otudf)[1:nOTUs], templatei))
}, template, minobs, nOTUs)

names(templatelist) <- sampletypes


microbesim = function(postfix = "sim", template, J, n = 10000) {
    # Generate `J` simulated microbiomes with `n` total reads each (all the
    # same, or n has length equal to the value of `J`), with subsamples drawn
    # from `template`.  `postfix` is a dummy idenitifer added to help
    # distinguish simulated samples in downstream code.
    require("phyloseq")
    # call the proporitions vector `pi`, similar to nomenclature from DMN
    pi = taxa_sums(template)
    # n must be a scalar (recycled as the number of reads for every simulation)
    # or it can be vector of length equal to J, the number of samples being
    # simulated.
    if (length(J) != 1) {
        stop("Length of J should be 1.")
    }
    if (length(n) != 1 & length(n) != J) {
        stop("n should be length 1, or length J.")
    }
    # Actually create the simulated abundance table
    simat = mapply(function(i, x, sample.size) {
        if (FALSE) 
            {
                print(i)
            }  # i is a dummy iterator
        phyloseq:::rarefaction_subsample(x, sample.size)
    }, i = 1:J, sample.size = n, MoreArgs = list(x = pi), SIMPLIFY = TRUE)
    simat = t(simat)
    # Add the OTU names to the OTU (column) indices
    colnames(simat) <- names(pi)
    # Add new simulated sample_names to the row (sample) indices
    rownames(simat) <- paste(i, "::", 1:nrow(simat), postfix, sep = "")
    # Put simulated abundances together with metadata as a phyloseq object
    OTU = otu_table(simat, taxa_are_rows = FALSE)
    # Define data.frame that will become sample_data
    SDF = data.frame(sample = sample_names(OTU), TableNumber = i, type = "simulated")
    SDF$postfix <- postfix
    rownames(SDF) <- sample_names(OTU)
    SD = sample_data(SDF)
    # Return a phyloseq object
    return(phyloseq(OTU, SD))
}
# rescale the sum of reads in the original raw(-ish) template data to the
# expected library size being requested here
sumsim = function(n, sumtemplate, J) {
    # `n` - expected size target `sumtemplate` - the template vector of library
    # sizes observed in template `J` - The number of sample sizes to return
    scaledSums = round(n * (sumtemplate/median(sumtemplate)))
    return(sample(scaledSums, size = J, replace = TRUE))
}

# makeCluster makeForkCluster() The parallel-package, usually single-node
# way
cl <- makeCluster(Ncores)
# # The multi-node way, from: #
# http://www.bioconductor.org/help/bioconductor-cloud-ami/#parallel
# library('parallel') lines <- readLines('/usr/local/Rmpi/hostfile.plain') #
# Skip the master node: lines <- lines[-1] # Last one causing problems lines
# <- lines[-15] hosts <- character() for (line in lines){ x <-
# (strsplit(line[[1]], ' ')) hosts <- c(hosts, rep.int(x[[1]][1],
# as.integer(x[[1]][2]))) } cl <- makePSOCKcluster(hosts,
# master=system('hostname -i', intern=TRUE)) system.time(clusterCall(cl,
# Sys.sleep, 1)) # A test
registerDoParallel(cl)

# Parallelized simulations
simlist <- foreach(i = simparams, .packages = c("phyloseq")) %dopar% {
    # i = simparams[1]
    params = strsplit(i, comdelim)[[1]]
    names(params) <- simparamslabels
    # Initialize
    n = sim = sim1 = sim2 = n1 = n2 = NULL
    # cat(i, '\n')
    n = as.numeric(params["nreads"])
    sampletypei = params["SampleType"]
    # The number of samples to use for each class in this simulation
    Ji = as.integer(params["nsamples"])
    templatei = templatelist[[sampletypei]]
    
        ## Randomly sample from the available OTU names in physeq and assign them as TP
    TPOTUs = sample(taxa_names(templatei), nTP/2, replace = FALSE)
    p = prune_taxa(TPOTUs, templatei)
    p1 = otu_table(p)
    p2 = sample_data(p)
    taxa_names(p1) <- paste0(taxa_names(p1), "d-TP")
    TPOTUsdup = taxa_names(p1)
    p3 = phyloseq(p1, p2)
    z1 = otu_table(templatei)
    z2 = sample_data(templatei)
    z3 = phyloseq(z1, z2)
    physeq = merge_phyloseq(p3, z3)  
    # Rename these new 'true positive' OTUs, with 'TP'
    wh.TP = taxa_names(physeq) %in% TPOTUs
    newname = paste0(taxa_names(physeq)[wh.TP], "-TP")
    rownames(physeq@otu_table)[wh.TP] <- newname
    TPOTUs = newname

    templatei.2 = templatei.1 = physeq
    # Apply effect (multiply abundances by effectsize scalar)
    #### DIFF: round the otu count to integer after adding effect size
    otu_table(templatei.1)[TPOTUs, ] <-
        apply(effectsize * otu_table(templatei.1)[TPOTUs, ], 2, round)
    otu_table(templatei.2)[TPOTUsdup, ] <-
        apply(effectsize * otu_table(templatei.2)[TPOTUsdup, ], 2, round)    

    # Rarely a simulation has a weird value and fails.  Catch these with `try`,
    # and repeat the simulation call if error (it will be a new seed)
    tryAgain = TRUE
    infiniteloopcounter = 1
    while (tryAgain & infiniteloopcounter < 5) {
        n1 = sumsim(n, sampsums, Ji)
        n2 = sumsim(n, sampsums, Ji)
        sim1 = microbesim(paste0(sampletypei, ";grp1"), templatei.1, Ji, n1)
        sim2 = microbesim(paste0(sampletypei, ";grp2"), templatei.2, Ji, n2)
        if (is.null(sim1) | is.null(sim2) | is.null(n1) | is.null(n2) | inherits(sim1, 
            "try-error") | inherits(sim2, "try-error")) {
            tryAgain = TRUE
            infiniteloopcounter = infiniteloopcounter + 1
        } else {
            tryAgain = FALSE
        }
    }
    if (infiniteloopcounter >= 5) {
        stop("Consistent error found during simulation. Need to investigate cause.")
    }
    # Merge the two simulated datasets together into one phyloseq object and add
    # back tree.
    sim = merge_phyloseq(sim1, sim2)
    #sim = merge_phyloseq(sim, tax_table(GlobalPatterns), phy_tree(GlobalPatterns))
    return(sim)
}

names(simlist) <- simparams
simpletrim = function(physeq, minobs) {
    Ji = nsamples(physeq)
    # Force orientation to be sample-by-OTU
    if (taxa_are_rows(physeq)) {
        physeq <- t(physeq)
    }
    # `prevalence` is the fraction of total samples in which an OTU is observed
    # at least `minobs` times.
    prevalence = apply(as(otu_table(physeq), "matrix"), 2, function(x, minobs) {
        return(sum(x > minobs))
    }, minobs)/(Ji)
    # Will only keep OTUs that appear in more than X% of samples and have total
    # reads greater than half the number of samples.
    keepOTUs = prevalence > 0.05 & taxa_sums(physeq) > (0.5 * Ji)
    return(prune_taxa(keepOTUs, physeq))
}
# Simple prune
simlist0 <- lapply(simlist, simpletrim, minobs)
# Archive the simlist before adding an effect
#simlistnoeffect = simlist0
names(simlist0) <- simparams

# Create rarified data
rngseeds = sample(20130921, size = length(simlist0), replace = TRUE)
rarelist = foreach(rngseedi = rngseeds, physeq = simlist0, .packages = "phyloseq") %dopar% 
    {
        # physeq = simlist0[[1]] rngseedi = rngseeds[[1]]
        physeq = rarefy_even_depth(physeq, rngseed = rngseedi, replace=FALSE)
        return(physeq)
    }
names(rarelist) <- names(simlist)

proportion = function(physeq) {
    # Normalize total sequences represented
    normf = function(x, tot = max(sample_sums(physeq))) {
        tot * x/sum(x)
    }
    physeq = transform_sample_counts(physeq, normf)
    return(physeq)
}
proplist = foreach(physeq = simlist0, .packages = "phyloseq") %dopar% {
    return(proportion(physeq))
}


# Define date-stamp for file names
datestamp = gsub(":", "_", gsub("[[:space:]]+", "-", date()), fixed = TRUE)
save.image(paste0(savedatafile, "-", datestamp, ".RData"))
# 
# 
physeq2mt_res = function(physeq, varname = "postfix") {
    #resmt = mt(physeq, classlabel = get_variable(physeq, varname))
    resmt = mt(physeq, classlabel = get_variable(physeq, varname), test="wilcoxon")
    tab = resmt[, c("rawp"), drop = FALSE]
    tab = cbind(tab, padj = p.adjust(tab[, 1], method = "BH"))
    tab = cbind(id = row.names(tab), tab)
    return(tab)
}
raremt_reslist = foreach(physeq = rarelist, .packages = "phyloseq") %dopar% 
    {
        physeq2mt_res(physeq)
    }
propmt_reslist = foreach(physeq = proplist, .packages = "phyloseq") %dopar% 
    {
        physeq2mt_res(physeq)
    }
nonorm_reslist = foreach(physeq = simlist0, .packages = "phyloseq") %dopar% 
    {
        physeq2mt_res(physeq)
    }

voom_test = function(physeq) {
   designfac = factor(gsub("[[:print:]]+\\;", "", sample_names(physeq)))
   # Enforce Orientation
   if (!taxa_are_rows(physeq)) {
       physeq <- t(physeq)
   }
   # Convert to matrix, round up to nearest integer
   x = ceiling(as(otu_table(physeq), "matrix")) + 1
   # Add taxonomy data
   taxADF = as(data.frame(as(tax_table(physeq), "matrix")), "AnnotatedDataFrame")
   group = get_variable(physeq, "postfix")
   design <- model.matrix(~group)
   y <- voom(x,design,plot=FALSE)
	fit <- lmFit(y,design)
	fit <- eBayes(fit)
	options(digits=3)
	#print(topTable(fit,coef=2,n=10,sort="p"))
	tt = as.data.frame(topTable(fit,coef=2,n=nrow(x),sort="p"))
	#print(head(tt,n=4))
	res = tt
	#print(head(res,n=4))
   res$padj <- tt$adj.P.Val
   res$id <- rownames(tt)
   return(res)
}
voomreslist <- foreach(physeq = simlist0, .packages = c("phyloseq", "limma")) %dopar% 
   {
       return(voom_test(physeq))
   }
rare_voomreslist <- foreach(physeq = rarelist, .packages = c("phyloseq", "limma")) %dopar% 
   {
       return(voom_test(physeq))
   }
    
    
deseq_binom_test = function(physeq) {
    # physeq = simlist0[[6]] Create the vector defining the 'experimental
    # design', the two conditions/source templates using the single-semicolon
    # delimiter
    designfac = factor(gsub("[[:print:]]+\\;", "", sample_names(physeq)))
    # Enforce Orientation
    if (!taxa_are_rows(physeq)) {
        physeq <- t(physeq)
    }
    # Convert to matrix, round up to nearest integer
    x = ceiling(as(otu_table(physeq), "matrix")) + 1
    # Add taxonomy data
    taxADF = as(data.frame(as(tax_table(physeq), "matrix")), "AnnotatedDataFrame")
    # Initalize the count data sets.
    cds = newCountDataSet(x, conditions = designfac, featureData = taxADF)
    # First, estimate size factors, then estimate dispersion.  Size factors
    cds = estimateSizeFactors(cds)  #, locfunc=genefilter::shorth)
    sizeFactors(cds)
    # Now dispersions Variance estimation, passing along additional options
    cds = estimateDispersions(cds, fitType = c("local"))
    res = nbinomTest(cds, levels(designfac)[1], levels(designfac)[2])
    return(res)
}
DESeqreslist <- foreach(physeq = simlist0, .packages = c("phyloseq", "DESeq")) %dopar% 
    {
        return(deseq_binom_test(physeq))
    }
rare_DESeqreslist <- foreach(physeq = rarelist, .packages = c("phyloseq", "DESeq")) %dopar% 
    {
        return(deseq_binom_test(physeq))
    }

eval_DESeq2 = function(physeq, IndFilt = NULL) {
    require("DESeq2")
    require("phyloseq")
    # physeq = simlist0[[1]] physeq = rarelist[[7]] Enforce orientation. Samples
    # are columns
    if (!taxa_are_rows(physeq)) {
        physeq <- t(physeq)
    }
    # Coerce count data to vanilla matrix of integers
    countData = round(as(otu_table(physeq), "matrix"), digits = 0)
    countData = countData + 1L
    colData = data.frame(sample_data(physeq))
    # Re-order the levels so the NULL set is first.
#    colData$postfix <- relevel(colData$postfix, levels(colData$postfix)[2])
    # Create the DESeq data set, dds.
    dds <- DESeqDataSetFromMatrix(countData, colData, design = ~postfix)
    # Run DESeq.
    suppressWarnings(dds <- try(DESeq(dds, quiet = TRUE), silent = TRUE))
    if (inherits(dds, "try-error")) {
        # If the parametric fit failed, try the local.
        suppressWarnings(dds <- try(DESeq(dds, fitType = "local", quiet = TRUE), 
            silent = TRUE))
        if (inherits(dds, "try-error")) {
            # If local fails, try the mean
            suppressWarnings(dds <- try(DESeq(dds, fitType = "mean", quiet = TRUE), 
                silent = TRUE))
        }
        if (inherits(dds, "try-error")) {
            # If still bad, quit with error.
            return(NULL)
        }
    }
    res = results(dds)
    # Independent Filtering
    if (!is.null(IndFilt)) {
        use <- res$baseMean >= IndFilt & !is.na(res$pvalue)
        resFilt <- res[use, ]
        resFilt$padj <- p.adjust(resFilt$pvalue, method = "BH")
        res = as(resFilt, "data.frame")
        res[order(res$padj), ]
    }
    res$id <- rownames(res)
    return(res)
}

DESeq2reslist <- foreach(physeq = simlist0, .packages = c("phyloseq", "DESeq2")) %dopar% 
    {
        return(eval_DESeq2(physeq))
    }
rare_DESeq2reslist <- foreach(physeq = rarelist, .packages = c("phyloseq", "DESeq2")) %dopar% 
    {
        return(eval_DESeq2(physeq))
    }
names(rare_DESeq2reslist) <- names(rarelist)
rare_DESeq2reslist <- rare_DESeq2reslist[-which(sapply(rare_DESeq2reslist, is.null))]


edgeRnorm = function(physeq) {
    require("edgeR")
    require("phyloseq")
    # physeq = simlist0[[1]] physeq = simlist0[[117]] Enforce orientation.
    if (!taxa_are_rows(physeq)) {
        physeq <- t(physeq)
    }
    x = as(otu_table(physeq), "matrix")
    # Add one to protect against overflow, log(0) issues.
    x = x + 1
    # Now turn into a DGEList
    y = DGEList(counts = x, group = get_variable(physeq, "postfix"))  #, remove.zeros=TRUE)
    # Perform edgeR-encoded normalization, using the following method
    # DIFF: make sure it is edgeR's calcNormFactors
    z = edgeR:::calcNormFactors(y, method = "RLE")
    # z = calcNormFactors(y, method='TMM') A check that we didn't divide by zero
    # inside `calcNormFactors`
    if (!all(is.finite(z$samples$norm.factors))) {
        stop("Something wrong with edgeR::calcNormFactors on this data, non-finite $norm.factors")
    }
    # Estimate dispersions
    z1 = estimateCommonDisp(z)
    z2 = estimateTagwiseDisp(z1)
    return(z2)
}

edgeRlist <- foreach(physeq = simlist0, .packages = c("phyloseq", "edgeR")) %dopar% 
    {
        return(edgeRnorm(physeq))
    }
rareedgeRlist <- foreach(physeq = rarelist, .packages = c("phyloseq", "edgeR")) %dopar% 
    {
        return(edgeRnorm(physeq))
    }

edgeRtest = function(DGEi) {
    et = exactTest(DGEi)
    tt = topTags(et, n = nrow(DGEi$table), adjust.method = "BH", sort.by = "PValue")
    res = tt@.Data[[1]]
    # Match the others, copy FDR as 'padj'.
    res$padj <- res$FDR
    # Add 'id' column
    res$id <- rownames(res)
    return(res)
}
edgeRreslist = foreach(DGEi = edgeRlist, .packages = "edgeR") %dopar% {
    return(edgeRtest(DGEi))
}
# The rarefied counts results list for edgeR
rare_edgeRreslist = foreach(DGEi = rareedgeRlist, .packages = "edgeR") %dopar% 
    {
        return(edgeRtest(DGEi))
    }

# Function to convert form phyloseq object to metagenomeSeq object
make_metagenomeSeq = function(physeq) {
    require("metagenomeSeq")
    require("phyloseq")
    # Enforce orientation
    if (!taxa_are_rows(physeq)) {
        physeq <- t(physeq)
    }
    OTU = as(otu_table(physeq), "matrix")
    # Convert sample_data to AnnotatedDataFrame
    ADF = AnnotatedDataFrame(data.frame(sample_data(physeq)))
    # define dummy 'feature' data for OTUs, using their name Helps with
    # extraction and relating to taxonomy later on.
    TDF = AnnotatedDataFrame(data.frame(OTUname = taxa_names(physeq), row.names = taxa_names(physeq)))
    # Create the metagenomeSeq object
    MGS = newMRexperiment(counts = OTU, phenoData = ADF, featureData = TDF)
    # Trigger metagenomeSeq to calculate its Cumulative Sum scaling factor.
    MGS = cumNorm(MGS)
    return(MGS)
}
# Function to perform relevant test (`fitZig`)
test_metagenomeSeq = function(MGS, variable, physeq = NULL) {
    require("metagenomeSeq")
    require("phyloseq")
    # MGS - A metagenomeSeq object, most-likely produced using the conversion
    # tool make_metagenomeSeq() variable - the variable among the sample_data
    # (aka 'phenoData' in metagenomeSeq) that you want to test physeq - optional
    # phyloseq data object that has the relevant tax_table. phyloseq or
    # taxonomyTable is fine.

    # Create the `mod` variable used in the fitZig test.
    if (inherits(variable, "factor")) {
        # If variable is already a factor, use directly in model.matrix
        mod = model.matrix(~variable)
    } else if (inherits(variable, "matrix")) {
        # If it is a matrix, assume that model.matrix() has been used already
    } else if (inherits(variable, "character")) {
        # If it is a character that specifies a variable in phenoData, use the
        # corresponding variable from MGS
        if (variable %in% colnames(phenoData(MGS)@data)) {
            mod = model.matrix(~phenoData(MGS)@data[, variable])
        } else {
            stop("The phenoData variable name you specified is not present in `phenoData(MGS)`")
        }
    } else {
        stop("Improper specification of the experimental design variable for testing. See `variable` argument")
    }
    # Wrapper to run the Expectation-maximization algorithm and estimate
    # $f_count$ fits with the zero-inflated Guassian (z.i.g.)
    fit = fitZig(MGS, mod)
    # You need to specify all OTUs to get the full table from MRfulltable.
    x = MRfulltable(fit, number = nrow(assayData(MGS)$counts))
    # if any OTUs left out, rm those from x. Detected by NA rownames.
    x = x[!is.na(rownames(x)), ]
    # Modify this data.frame by adding the OTUnames. Clip the ':1' added to the
    # OTU names
    rownames(x) <- gsub(":1", "", x = rownames(x), fixed = TRUE)
    x$OTUnames <- as.character(rownames(x))
    if (!is.null(tax_table(physeq, errorIfNULL = FALSE))) {
        # Attach the bacterial taxonomy to the table, if available
        TAX = data.frame(tax_table(physeq))
        TAX$OTUnames <- as.character(rownames(TAX))
        y = merge(x, TAX, by = "OTUnames")
    } else {
        y = x
    }
    # Sort and return
    y = y[order(y$adjPvalue), ]
    return(y)
}


MGSreslist <- foreach(physeq = simlist0, .packages = c("phyloseq", "metagenomeSeq")) %dopar% 
    {
        MGSi = make_metagenomeSeq(physeq)
        designfac = factor(gsub("[[:print:]]+\\;", "", sample_names(physeq)))
        y = test_metagenomeSeq(MGSi, designfac)
        rownames(y) <- y[, "OTUnames"]
        # our name convention for B-H adjusted P-value, and OTU-IDs.  Necessary for
        # standardized evaluation of performance
        colnames(y)[colnames(y) == "adjPvalues"] <- "padj"
        colnames(y)[colnames(y) == "OTUnames"] <- "id"
        return(y)
    }

# Test and validate the results using metagenomeSeq on rareified counts
rareMGSreslist <- foreach(physeq = rarelist, .packages = c("phyloseq", "metagenomeSeq")) %dopar% 
    {
        # physeq = rarelist[[3]]
        MGSi = make_metagenomeSeq(physeq)
        designfac = factor(gsub("[[:print:]]+\\;", "", sample_names(physeq)))
        y = test_metagenomeSeq(MGSi, designfac)
        rownames(y) <- y[, "OTUnames"]
        # our name convention for B-H adjusted P-value, and OTU-IDs.  Necessary for
        # standardized evaluation of performance
        colnames(y)[colnames(y) == "adjPvalues"] <- "padj"
        colnames(y)[colnames(y) == "OTUnames"] <- "id"
        return(y)
    }

test_metagenomeSeq2 = function(MGS, variable, physeq = NULL) {
    require("metagenomeSeq")
    require("phyloseq")
    # MGS - A metagenomeSeq object, most-likely produced using the conversion
    # tool make_metagenomeSeq() variable - the variable among the sample_data
    # (aka 'phenoData' in metagenomeSeq) that you want to test physeq - optional
    # phyloseq data object that has the relevant tax_table. phyloseq or
    # taxonomyTable is fine.

    # Create the `mod` variable used in the fitZig test.
    if (inherits(variable, "factor")) {
        # If variable is already a factor, use directly in model.matrix
        mod = model.matrix(~variable)
    } else if (inherits(variable, "matrix")) {
        # If it is a matrix, assume that model.matrix() has been used already
    } else if (inherits(variable, "character")) {
        # If it is a character that specifies a variable in phenoData, use the
        # corresponding variable from MGS
        if (variable %in% colnames(phenoData(MGS)@data)) {
            mod = model.matrix(~phenoData(MGS)@data[, variable])
        } else {
            stop("The phenoData variable name you specified is not present in `phenoData(MGS)`")
        }
    } else {
        stop("Improper specification of the experimental design variable for testing. See `variable` argument")
    }
    # Wrapper to run the Expectation-maximization algorithm and estimate
    # $f_count$ fits with the zero-inflated Guassian (z.i.g.)
    fit = fitFeatureModel(obj=MGS, mod=mod)
    # You need to specify all OTUs to get the full table from MRfulltable.
    x = MRfulltable(fit, number = nrow(assayData(MGS)$counts))
    # if any OTUs left out, rm those from x. Detected by NA rownames.
    x = x[!is.na(rownames(x)), ]
    # Modify this data.frame by adding the OTUnames. Clip the ':1' added to the
    # OTU names
    rownames(x) <- gsub(":1", "", x = rownames(x), fixed = TRUE)
    x$OTUnames <- as.character(rownames(x))
    if (!is.null(tax_table(physeq, errorIfNULL = FALSE))) {
        # Attach the bacterial taxonomy to the table, if available
        TAX = data.frame(tax_table(physeq))
        TAX$OTUnames <- as.character(rownames(TAX))
        y = merge(x, TAX, by = "OTUnames")
    } else {
        y = x
    }
    # Sort and return
    y = y[order(y$adjPvalues), ]
    return(y)
}

MGS2reslist <- foreach(physeq = simlist0, .packages = c("phyloseq", "metagenomeSeq")) %dopar% 
    {
        MGSi = make_metagenomeSeq(physeq)
        designfac = factor(gsub("[[:print:]]+\\;", "", sample_names(physeq)))
        y = test_metagenomeSeq2(MGSi, designfac)
        rownames(y) <- y[, "OTUnames"]
        # our name convention for B-H adjusted P-value, and OTU-IDs.  Necessary for
        # standardized evaluation of performance
        colnames(y)[colnames(y) == "adjPvalues"] <- "padj"
        colnames(y)[colnames(y) == "OTUnames"] <- "id"
        return(y)
    }

# Test and validate the results using metagenomeSeq on rareified counts
rareMGS2reslist <- foreach(physeq = rarelist, .packages = c("phyloseq", "metagenomeSeq")) %dopar% 
    {
        # physeq = rarelist[[3]]
        MGSi = make_metagenomeSeq(physeq)
        designfac = factor(gsub("[[:print:]]+\\;", "", sample_names(physeq)))
        y = test_metagenomeSeq2(MGSi, designfac)
        rownames(y) <- y[, "OTUnames"]
        # our name convention for B-H adjusted P-value, and OTU-IDs.  Necessary for
        # standardized evaluation of performance
        colnames(y)[colnames(y) == "adjPvalues"] <- "padj"
        colnames(y)[colnames(y) == "OTUnames"] <- "id"
        return(y)
    }

datestamp = gsub(":", "_", gsub("[[:space:]]+", "-", date()), fixed = TRUE)
save.image(paste0(savedatafile, "-", datestamp, ".RData"))


make_power_df = function(reslist, comdelim, simparamslabels) {
    require("plyr")
    powerdf = ldply(reslist)
    colnames(powerdf)[1] <- "parameters"
    paramdf = ldply(strsplit(powerdf[, "parameters"], comdelim))
    colnames(paramdf) <- simparamslabels
    powerdf = cbind(powerdf, paramdf)
    return(powerdf)
}

eval_res_list = function(resi, NTP) {
    require("ROCR")
    # Some DESeq2 results (for example) had NA adjusted p-values Replace NA
    # $padj values to highest possible value (1.0)
    resi[is.na(resi[, "padj"]), "padj"] <- 1
    # Evaluate detection performance.
    wh.pred = (resi[, "padj"] < 0.05)
    wh.pos = which(wh.pred)
    wh.neg = which(!wh.pred)
    wh.TP = grep("[[:print:]]+\\-TP$", resi[, "id"])
    FPs = sum(!wh.pos %in% wh.TP)
    TPs = sum(wh.pos %in% wh.TP)
    TNs = nrow(resi) - NTP
    FNs = sum(wh.neg %in% wh.TP)
    Power = TPs/NTP
    # Sensitivity: True Positives divided by all positives (sum of true
    # positives and false negatives)
    Sensitivity = TPs/(TPs + FNs)
    # Specificity: True negatives divided by all negatives (sum of true
    # negatives and false positives)
    Specificity = TNs/(TNs + FPs)
    # c(FP=FPs, TP=TPs, Power=Power)
    wh.truth = (1:nrow(resi) %in% wh.TP)
    pred <- prediction(as.numeric(wh.pred), factor(wh.truth))
    # perf <- performance(pred, 'tpr', 'fpr')
    AUC = performance(pred, "auc")@y.values[[1]]
    return(c(FP = FPs, TN = TNs, TP = TPs, Power = Power, AUC = AUC, Specificity = Specificity, Sensitivity = Sensitivity))
}

superlist = list(Voom = voomreslist, rare_Voom = rare_voomreslist, DESeq = DESeqreslist, 
	rare_DESeq = rare_DESeqreslist, DESeq2 = DESeq2reslist, 
    rare_DESeq2 = rare_DESeq2reslist, nonorm_mt = nonorm_reslist, rare_mt = raremt_reslist, 
    prop_mt = propmt_reslist, metagenomeSeq = MGSreslist, rare_metagenomeSeq = rareMGSreslist, metagenomeSeq2 = MGS2reslist, rare_metagenomeSeq2 = rareMGS2reslist,
    edgeR = edgeRreslist, rare_edgeR = rare_edgeRreslist)
# Use foreach to organize all this data into a list of data.frames
perfdflist = foreach(resultslist = superlist) %dopar% {
    perflist <- lapply(resultslist, eval_res_list, NTP = nTP)
    if (is.null(names(resultslist))) {
        names(perflist) <- simparams
    } else {
        names(perflist) <- names(resultslist)
    }
    perfdf = make_power_df(perflist, comdelim, simparamslabels)
    return(perfdf)
}

names(perfdflist) <- names(superlist)
df = ldply(perfdflist)
colnames(df)[1] <- "Approach"
# Define whether or not counts were rarefied prior to testing.
df$Normalization <- "Model/None"
df$Normalization[grep("rare_", df$Approach, fixed = TRUE)] <- "Rarefied"
df$Normalization[grep("prop_", df$Approach, fixed = TRUE)] <- "Proportion"
df$Method <- gsub("^[[:alpha:]]+\\_", "", df$Approach)
# Some additional adjustments
df$nsamples <- as.numeric(df$nsamples)
df$EffectSize <- as.numeric(df$EffectSize)
df$FP <- df$FP/(df$TN + df$FP)
#df$FP <- df$FP/(nTP + df$FP)

get_alpha = function(physeq) {
    require("phyloseq")
    OTU = otu_table(round(as(otu_table(physeq), "matrix")), FALSE)
    alpha = estimate_richness(OTU, split = FALSE, measures = c("Shannon", "InvSimpson"))
    return(alpha)
}
alphalist <- foreach(parami = df$parameters, .packages = "phyloseq") %dopar% 
    {
        get_alpha(simlist0[[parami]])
    }
alphadf = ldply(alphalist)
df = cbind(df, alphadf)

# Define date-stamp for file names
datestamp = gsub(":", "_", gsub("[[:space:]]+", "-", date()), fixed = TRUE)
save.image(paste0(savedatafile, "-", datestamp, ".RData"))


nonrepvars = c("Approach", "Normalization", "Method", simparamslabels[!simparamslabels %in% 
    c("Replicate")])
dfmeansd = ddply(df, nonrepvars[nonrepvars != "SampleType"], function(x, vars) {
    xdf = data.frame(x[1, nonrepvars, drop = FALSE], AUC = mean(x$AUC), sd.AUC = sd(x$AUC))
    xdf = cbind(xdf, Shannon = mean(x$Shannon), InvSimpson = mean(x$InvSimpson))
    xdf = cbind(xdf, FP = mean(x$FP), sd.FP = sd(x$FP))
    xdf = cbind(xdf, Power = mean(x$Power), sd.Power = sd(x$Power))
    xdf = cbind(xdf, Sensitivity = mean(x$Sensitivity), sd.Sensitivity = sd(x$Sensitivity))
    xdf = cbind(xdf, Specificity = mean(x$Specificity), sd.Specificity = sd(x$Specificity))
    return(xdf)
}, vars = nonrepvars[nonrepvars != "SampleType"])
maindat = transform(dfmeansd, group = paste0(nsamples, Normalization, Method))

nreadskeep = c(2000, 50000)

theme_set(theme_bw())
pal = "Set1"
scale_colour_discrete <- function(palname = pal, ...) {
    scale_colour_brewer(palette = palname, ...)
}
scale_fill_discrete <- function(palname = pal, ...) {
    scale_fill_brewer(palette = palname, ...)
}


pAUCzero = ggplot(dfmeansd, aes(EffectSize, AUC, color = Normalization)) +
    geom_path(size = 1) + 
    geom_errorbar(aes(ymax = AUC + sd.AUC, ymin = AUC - sd.AUC), width = 0, 
                  alpha = 0.5, size = 2) +
    facet_grid(nreads + nsamples ~ Method) +
    ggtitle("Differential Abundance Detection Performance") + 
    scale_y_continuous(breaks = c(0.6, 0.8, 1)) +
    coord_cartesian(ylim = c(0.5, 1))
print(pAUCzero)


nreadskeep = c(2000, 50000)
maindat = transform(dfmeansd, group = paste0(nsamples, Normalization, Method))
pAUCmain = ggplot(maindat, aes(EffectSize, AUC, color = Normalization, alpha = factor(nsamples))) + 
    geom_path(size = 0.5, aes(group = group)) +
    geom_errorbar(aes(ymax = AUC + sd.AUC, ymin = AUC - sd.AUC),
                  width = 0.2, alpha = 0.25, size = 0.35, position = "dodge") + 
    geom_point(aes(shape = Normalization), size = 1.5) +
    scale_alpha_discrete(range = c(1, 0.4), guide = guide_legend(title = "Samples/Class")) +
    facet_grid(nreads ~ Method) +
    scale_y_continuous(breaks = c(0.6, 0.8, 1)) +
    coord_cartesian(ylim = c(0.5, 1)) +
    theme(text = element_text(size = 8)) +
    ggtitle("Differential Abundance Detection Performance")
print(pAUCmain)

# Subset for main figure include in manuscript
pAUCmain$data <- subset(pAUCmain$data, as.numeric(nreads) %in% nreadskeep)
print(pAUCmain)

pDAFP = ggplot(dfmeansd, aes(EffectSize, FP, color = Normalization)) +
    geom_path(size = 0.5) + 
    geom_errorbar(aes(ymax = FP + sd.FP, ymin = FP - sd.FP), width = 0.2, alpha = 0.25, 
                  size = 0.35, position = "dodge") +
    geom_point(aes(shape = Normalization), size = 1.5) +
    facet_grid(nreads + nsamples ~ Method) +
    scale_y_continuous(breaks = c(0.05, 0.1, 0.2, 0.4, 0.6)) +
    coord_cartesian(ylim = c(0, 1)) +
    ylab("False Discovery Rate") + 
    ggtitle("Differential Abundance Detection Performance, False Discoveries")
print(pDAFP)

pDApower = ggplot(dfmeansd, aes(EffectSize, Power, color = Normalization)) + 
    geom_path(size = 0.5) +
    geom_errorbar(aes(ymax = Power + sd.Power, ymin = Power - sd.Power),
                  width = 0.2, alpha = 0.25, size = 0.35, position = "dodge") + 
    geom_point(aes(shape = Normalization), size = 1.5) +
    facet_grid(nreads + nsamples ~ Method) +
    scale_y_continuous(breaks = c(0.2, 0.5, 0.8)) +
    coord_cartesian(ylim = c(0, 1)) + ylab("Power") +
    ggtitle("Differential Abundance Detection Performance, Power")
print(pDApower)

# Set aside a copy that you will modify for plotting
maindat2 = maindat
# Rename the test method by package and function name
maindat2$Method <- gsub("^DESeq$", "'DESeq - nbinomTest'", maindat2$Method)
maindat2$Method <- gsub("^DESeq2$", "'DESeq2 - nbinomWaldTest'", maindat2$Method)
maindat2$Method <- gsub("^edgeR$", "'edgeR - exactTest'", maindat2$Method)
maindat2$Method <- gsub("^metagenomeSeq$", "'metagenomeSeq - fitZig'", maindat2$Method)
maindat2$Method <- gsub("^mt$", "'two sided Welch t-test'", maindat2$Method)
# Rename the library size to include plotmath symbol for clarity
lib_labels = paste0("tilde(N)[L]==", sort(unique(as.integer(maindat2$nreads))))
lib_levels = sort(unique(as.character(maindat2$nreads)))
maindat2$nreads <- factor(maindat2$nreads, levels = lib_levels, labels = lib_labels)
# Re-order the normalization levels
maindat2$Normalization <- factor(maindat2$Normalization,
                                 levels = c("Model/None", "Rarefied", "Proportion"))


pathsize = 0.5
pointsize = 1.5
errorwidth = 0.2
erroralpha = 0.25
errorsize = 0.35
plotlabtextsize = 7
nsampleslegtitle = "Number Samples per Class:"
normlegtitle = "Normalization Method:"
pAUCmain = ggplot(maindat2, aes(EffectSize, AUC, color = Normalization)) +
    geom_path(size = pathsize, 
    aes(group = group, alpha = factor(nsamples))) +
    geom_errorbar(aes(ymax = AUC + sd.AUC, ymin = AUC - sd.AUC), width = errorwidth,
                  alpha = erroralpha, size = errorsize, position = "dodge") +
    geom_point(aes(shape = Normalization), size = pointsize) + 
    facet_grid(nreads ~ Method, labeller = label_parsed) +
    scale_alpha_discrete(range = c(1, 0.4), guide = guide_legend(title = nsampleslegtitle)) +
    scale_colour_discrete(guide = guide_legend(title = normlegtitle)) + 
    scale_shape_discrete(guide = guide_legend(title = normlegtitle)) +
    scale_y_continuous(breaks = c(0.6, 0.8, 1), limits = c(0.5, 1),
                       oob = function(x, limits) {x}) +
    coord_cartesian(ylim = c(0.5, 1)) +
    ggtitle("Differential Abundance Detection Performance (AUC)")
pAUCmain

# re-plot as function of alpha diversity (Shannon), use full (non-averaged)
# df
pAUCshan = pAUCmain %+% df
pAUCshan$mapping$x <- as.name("Shannon")
pAUCshan$labels$title <- "AUC versus Shannon Index"
pAUCshan$labels$x <- "Shannon Index"
pAUCshan$layers <- pAUCshan$layers[-(1:2)]
pAUCshan


# Specificity plot
pSpecificity = ggplot(maindat2, aes(EffectSize, Specificity, color = Normalization, 
    alpha = factor(nsamples))) + geom_path(size = pathsize, aes(group = group)) + 
    geom_errorbar(aes(ymax = Specificity + sd.Specificity, ymin = Specificity - 
        sd.Specificity), width = errorwidth, alpha = erroralpha, size = errorsize, 
        position = "dodge") + geom_point(aes(shape = Normalization), size = pointsize) + 
    facet_grid(nreads ~ Method, labeller = label_parsed) + scale_alpha_discrete(range = c(1, 
    0.4), guide = guide_legend(title = nsampleslegtitle)) + scale_colour_discrete(guide = guide_legend(title = normlegtitle)) + 
    scale_shape_discrete(guide = guide_legend(title = normlegtitle)) + scale_y_continuous(breaks = c(0.6, 
    0.8, 1), limits = c(0.5, 1), oob = function(x, limits) {
    x
}) + ggtitle("Differential Abundance Specificity")
pSpecificity


# re-plot as function of alpha diversity (Shannon Index)
pSpecificityShan = pSpecificity %+% df
pSpecificityShan$mapping$x <- as.name("Shannon")
pSpecificityShan$labels$title <- "Specificity versus Shannon Index"
pSpecificityShan$labels$x <- "Shannon Index"
pSpecificityShan$layers <- pSpecificityShan$layers[-(1:2)]
pSpecificityShan


# Sensitivity plot
pSensitivity = ggplot(maindat2, aes(EffectSize, Sensitivity, color = Normalization, 
    alpha = factor(nsamples))) + geom_path(size = pathsize, aes(group = group)) + 
    geom_errorbar(aes(ymax = Sensitivity + sd.Sensitivity, ymin = Sensitivity - 
        sd.Sensitivity), width = errorwidth, alpha = erroralpha, size = errorsize, 
        position = "dodge") + geom_point(aes(shape = Normalization), size = pointsize) + 
    facet_grid(nreads ~ Method, labeller = label_parsed) + scale_alpha_discrete(range = c(1, 
    0.4), guide = guide_legend(title = nsampleslegtitle)) + scale_colour_discrete(guide = guide_legend(title = normlegtitle)) + 
    scale_shape_discrete(guide = guide_legend(title = normlegtitle)) + scale_y_continuous(breaks = c(0.2, 
    0.5, 0.8, 1), limits = c(0, 1), oob = function(x, limits) {
    x
}) + xlab("Effect Size") + ggtitle("Differential Abundance Sensitivity")
pSensitivity


# re-plot as function of alpha diversity (Shannon Index)
pSensitivityShan = pSensitivity %+% df
pSensitivityShan$mapping$x <- as.name("Shannon")
pSensitivityShan$labels$title <- "Sensitivity versus Shannon Index"
pSensitivityShan$labels$x <- "Shannon Index"
pSensitivityShan$layers <- pSensitivityShan$layers[-(1:2)]
pSensitivityShan

# Remove main title
pAUCmain$labels$title <- NULL
pSpecificity$labels$title <- NULL
pSensitivity$labels$title <- NULL
# Remove margins
pAUCmain = pAUCmain + theme(text = element_text(size = plotlabtextsize), plot.margin = unit(c(0, 
    0, 0, 0), "cm"), legend.position = "top", legend.box = "horizontal", legend.margin = unit(-0.5, 
    "cm"))
pSpecificity = pSpecificity + theme(text = element_text(size = plotlabtextsize), 
    plot.margin = unit(c(0, 0, 0, 0), "cm"))
pSensitivity = pSensitivity + theme(text = element_text(size = plotlabtextsize), 
    plot.margin = unit(c(0, 0, 0, 0), "cm"))
# Remove horizontal axis labels from pSpecificity and pAUCmain
pAUCmain = pAUCmain + theme(axis.text.x = element_blank(), axis.title.x = element_blank(), 
    plot.margin = unit(c(0, 0, -0.4, 0), "cm"))
pSpecificity = pSpecificity + theme(axis.text.x = element_blank(), axis.title.x = element_blank(), 
    plot.margin = unit(c(0, 0, -0.4, 0), "cm"))
# Remove redundant x-labels, legends
pAUCmain = pAUCmain + theme(strip.background = element_blank())
pSpecificity = pSpecificity + theme(legend.position = "none", strip.text.x = element_blank(), 
    strip.background = element_blank())
pSensitivity = pSensitivity + theme(legend.position = "none", strip.text.x = element_blank(), 
    strip.background = element_blank())
# Subset for main figure include in manuscript
pAUCmain$data <- pAUCmain$data[(pAUCmain$data$nreads %in% c("tilde(N)[L]==2000", 
    "tilde(N)[L]==50000")), ]
pSpecificity$data <- pSpecificity$data[pSpecificity$data$nreads %in% "tilde(N)[L]==50000", 
    ]
pSensitivity$data <- pSensitivity$data[pSensitivity$data$nreads %in% "tilde(N)[L]==50000", 
    ]
# Create multi-plot grid layout
Layout = grid.layout(3, 1, heights = c(3, 1, 1.2))
grid.show.layout(Layout)

grid.newpage()
pushViewport(viewport(layout = Layout))
print(pAUCmain, vp = viewport(layout.pos.row = 1, layout.pos.col = 1))
print(pSpecificity, vp = viewport(layout.pos.row = 2, layout.pos.col = 1))
print(pSensitivity, vp = viewport(layout.pos.row = 3, layout.pos.col = 1))

pdf("Figure_5.pdf", width = 6.8, height = 5)
grid.newpage()
pushViewport(viewport(layout = Layout))
print(pAUCmain, vp = viewport(layout.pos.row = 1, layout.pos.col = 1))
print(pSpecificity, vp = viewport(layout.pos.row = 2, layout.pos.col = 1))
print(pSensitivity, vp = viewport(layout.pos.row = 3, layout.pos.col = 1))

# Stop the cluster
stopCluster(cl)
# Save environemnt
datestamp = gsub(":", "_", gsub("[[:space:]]+", "-", date()), fixed = TRUE)
save.image(paste0(savedatafile, "-", datestamp, ".RData"))
